# Supplementary material for: Optimal Sequential Strategies for Antibody-Drug Conjugate in Metastatic Breast Cancer: Evaluating Efficacy and Cross-Resistance
Source: Oncologist. 2024 Apr 4;29(8):e957–66. doi: 10.1093/oncolo/oyae055 (PMC11299950; doi:10.1093/oncolo/oyae055)
Supplement: oyae055_suppl_Supplementary_Figures [file oyae055_suppl_supplementary_figures.zip]

Archive with 6 entries (5 files):
- Figures S1-S4/
- Figures S1-S4/Figure S1.pdf
- Figures S1-S4/Figure S2_20231104.pdf
- Figures S1-S4/Figure S3_intermediate vs delayed treated with ADC2.tif
- Figures S1-S4/Figure S4_os.tif
- Figures S1-S4/Supplementary Figures Legends.docx
